# Supplementary material for: Transcriptomic Analysis Reveals the Effects of miR-122 Overexpression in the Liver of Qingyuan Partridge Chickens
Source: Animals (Basel). 2024 Jul 22;14(14):2132. doi: 10.3390/ani14142132 (PMC11274173; doi:10.3390/ani14142132)
Supplement: Supplementary file 1 [file animals-14-02132-s001.zip]

Archive with 2 entries (2 files):
- animals-3116503-STable3&4.xlsx
- animals-3116503-Supplementary materials.pdf
