# Supplementary material for: Transcriptomic Analysis Reveals the Effects of miR-122 Overexpression in the Liver of Qingyuan Partridge Chickens
Source: Animals (Basel). 2024 Jul 22;14(14):2132. doi: 10.3390/ani14142132 (PMC11274173; doi:10.3390/ani14142132)
Supplement: Supplementary file 1 [file animals-14-02132-s001.zip › animals-3116503-STable3&4.xlsx]

## Sheet: Table S3
Table S3.
Differentially Expressed Genes
#ID			log2FC	regulated
Gallus_gallus_newGene_4829			-0.866643	down
Gallus_gallus_newGene_3096			0.725342	up
ENSGALG00000014971			0.753284	up
Gallus_gallus_newGene_1850			-0.816311	down
ENSGALG00000015257			0.651669	up
ENSGALG00000004355			0.592227	up
ENSGALG00000042354			0.71404	up
ENSGALG00000034615			-0.652123	down
ENSGALG00000019690			0.665688	up
ENSGALG00000016969			0.834562	up
ENSGALG00000006672			0.585358	up
ENSGALG00000042572			-0.708823	down
Gallus_gallus_newGene_3824			-0.640317	down
ENSGALG00000011421			0.628747	up
ENSGALG00000035047			-0.940515	down
Gallus_gallus_newGene_5848			1.25244	up
ENSGALG00000006689			0.912359	up
Gallus_gallus_newGene_8269			-0.638601	down
ENSGALG00000043240			-0.809494	down
ENSGALG00000038951			-0.815531	down
ENSGALG00000053025			-0.862321	down
ENSGALG00000001467			0.64553	up
ENSGALG00000028304			0.959698	up
ENSGALG00000012994			0.614223	up
ENSGALG00000015877			0.620242	up
ENSGALG00000011238			0.729568	up
ENSGALG00000022926			-0.639828	down
Gallus_gallus_newGene_3718			-0.722203	down
ENSGALG00000007109			-0.651139	down
Gallus_gallus_newGene_6634			-0.878026	down
ENSGALG00000005643			0.72357	up
ENSGALG00000006613			1.00349	up
Gallus_gallus_newGene_4892			-0.613939	down
ENSGALG00000037497			-0.634137	down
ENSGALG00000040044			-0.864038	down
ENSGALG00000007646			1.25476	up
Gallus_gallus_newGene_5267			-0.61651	down
ENSGALG00000031262			0.761348	up
ENSGALG00000007661			-0.684481	down
ENSGALG00000001840			0.804383	up
ENSGALG00000049270			-0.710992	down
ENSGALG00000029000			-0.658487	down
ENSGALG00000044654			-0.810456	down
ENSGALG00000033471			0.76379	up
ENSGALG00000012273			0.663018	up
ENSGALG00000050005			-0.84274	down
Gallus_gallus_newGene_262			-0.865633	down
ENSGALG00000038714			-0.724578	down
ENSGALG00000008386			-0.588863	down
Gallus_gallus_newGene_1217			-1.14243	down
ENSGALG00000007048			0.859683	up
ENSGALG00000004087			0.728311	up
Gallus_gallus_newGene_2638			-0.630494	down
ENSGALG00000005086			0.708589	up
ENSGALG00000031786			0.624737	up
Gallus_gallus_newGene_9221			-0.877777	down
ENSGALG00000053019			-0.668147	down
ENSGALG00000011626			-0.618575	down
Gallus_gallus_newGene_7398			-0.713547	down
ENSGALG00000042794			-0.611386	down
ENSGALG00000003562			0.965313	up
ENSGALG00000019794			-0.643916	down
ENSGALG00000008912			0.807848	up
ENSGALG00000050796			-0.758743	down
ENSGALG00000041255			0.613391	up
Gallus_gallus_newGene_3417			-0.748503	down
ENSGALG00000037611			-0.604743	down
ENSGALG00000049536			-0.874849	down
ENSGALG00000011813			0.915985	up
ENSGALG00000012023			-0.763794	down
ENSGALG00000000309			-0.755568	down
ENSGALG00000009428			0.71932	up
ENSGALG00000041203			-0.781381	down
ENSGALG00000046331			-0.801586	down
ENSGALG00000013372			0.640791	up
Gallus_gallus_newGene_2166			-1.02758	down
ENSGALG00000047574			-0.595875	down
Gallus_gallus_newGene_4778			-0.927096	down
ENSGALG00000002201			-0.621792	down
ENSGALG00000035287			0.852701	up
Gallus_gallus_newGene_2124			-0.720702	down
ENSGALG00000003614			-0.836952	down
ENSGALG00000002123			-0.727864	down
ENSGALG00000016692			0.587448	up
ENSGALG00000052388			-0.695472	down
ENSGALG00000037879			-0.630596	down
ENSGALG00000032349			0.815171	up
ENSGALG00000026816			0.611596	up
Gallus_gallus_newGene_5625			0.673517	up
Gallus_gallus_newGene_7248			-0.81426	down
Gallus_gallus_newGene_5246			-0.859814	down
ENSGALG00000005774			-0.652545	down
ENSGALG00000053552			-0.586758	down
ENSGALG00000001229			0.65923	up
ENSGALG00000036089			-0.626189	down
ENSGALG00000011426			1.08621	up
ENSGALG00000044141			-0.667343	down
ENSGALG00000006812			-0.619507	down
Gallus_gallus_newGene_6246			-0.589976	down
Gallus_gallus_newGene_2070			-1.13866	down
ENSGALG00000007149			0.597865	up
ENSGALG00000041491			0.712809	up
Gallus_gallus_newGene_6366			-0.94967	down
Gallus_gallus_newGene_8366			-0.615028	down
Gallus_gallus_newGene_9284			0.763242	up
ENSGALG00000053682			-0.768256	down
ENSGALG00000013793			0.698404	up
Gallus_gallus_newGene_8234			-0.846148	down
ENSGALG00000051358			-0.639892	down
Gallus_gallus_newGene_6845			-0.748487	down
ENSGALG00000030886			1.03052	up
ENSGALG00000027423			1.00434	up
ENSGALG00000002503			-0.77264	down
ENSGALG00000015353			0.664966	up
ENSGALG00000054081			0.66319	up
Gallus_gallus_newGene_8241			-0.804433	down
ENSGALG00000013907			0.929364	up
Gallus_gallus_newGene_2471			-0.592774	down
Gallus_gallus_newGene_9075			-0.722129	down
Gallus_gallus_newGene_1098			-0.754147	down
ENSGALG00000015701			0.665104	up
ENSGALG00000054619			0.763667	up
Gallus_gallus_newGene_5817			-0.696782	down
ENSGALG00000044260			0.615752	up
ENSGALG00000003241			-0.835836	down
ENSGALG00000005412			0.691736	up
ENSGALG00000005024			0.913047	up
ENSGALG00000051947			-0.670141	down
Gallus_gallus_newGene_6625			-0.633238	down
ENSGALG00000030940			-0.617301	down
ENSGALG00000029820			-1.12428	down
ENSGALG00000028145			-0.697047	down
ENSGALG00000049976			-0.642211	down
ENSGALG00000015301			0.613609	up
ENSGALG00000028015			-0.644338	down
ENSGALG00000002675			0.844473	up
ENSGALG00000043701			0.910166	up
ENSGALG00000005957			-0.95689	down
ENSGALG00000031404			0.647695	up
ENSGALG00000009920			0.622286	up
ENSGALG00000006378			0.902231	up
ENSGALG00000006052			0.685494	up
Gallus_gallus_newGene_2074			-0.62378	down
ENSGALG00000042137			0.863892	up
Gallus_gallus_newGene_2174			-1.05745	down
ENSGALG00000035916			-0.815725	down
ENSGALG00000001161			0.864967	up
Gallus_gallus_newGene_4502			0.800131	up
Gallus_gallus_newGene_2075			-1.02251	down
ENSGALG00000011356			-0.752723	down
ENSGALG00000002854			0.615529	up
Gallus_gallus_newGene_8443			-0.657509	down
ENSGALG00000035814			-0.619366	down
ENSGALG00000028172			-0.778678	down
Gallus_gallus_newGene_5690			-0.615168	down
ENSGALG00000043641			-0.666025	down
ENSGALG00000037838			-0.800641	down
ENSGALG00000053917			0.632763	up
ENSGALG00000014668			0.871963	up
ENSGALG00000015409			0.589121	up
ENSGALG00000023552			-0.970968	down
Gallus_gallus_newGene_8528			-1.14218	down
ENSGALG00000044375			-0.811076	down
Gallus_gallus_newGene_1213			-0.735026	down
ENSGALG00000006670			-0.626254	down
ENSGALG00000010473			-0.791226	down
ENSGALG00000042159			-0.804638	down
ENSGALG00000029047			1.17697	up
ENSGALG00000006877			0.659077	up
ENSGALG00000019553			0.600914	up
Gallus_gallus_newGene_8065			-0.752528	down
ENSGALG00000006891			0.794518	up
ENSGALG00000001143			0.703958	up
ENSGALG00000014182			0.996873	up
ENSGALG00000033034			-0.711452	down
ENSGALG00000008954			0.755701	up
ENSGALG00000001603			0.833631	up
ENSGALG00000033894			-0.899774	down
Gallus_gallus_newGene_3426			-0.821084	down
Gallus_gallus_newGene_7519			-1.11909	down
Gallus_gallus_newGene_4071			-0.88604	down
ENSGALG00000009222			0.725467	up
Gallus_gallus_newGene_6484			-0.714226	down
ENSGALG00000052932			-0.632132	down
ENSGALG00000010230			0.762257	up
Gallus_gallus_newGene_6032			0.8382	up
Gallus_gallus_newGene_926			-0.656304	down
ENSGALG00000048103			-0.635223	down
ENSGALG00000031450			0.760305	up
Gallus_gallus_newGene_8222			-0.809711	down
ENSGALG00000044536			-0.703821	down
Gallus_gallus_newGene_4165			-0.736085	down
Gallus_gallus_newGene_5872			-0.659697	down
Gallus_gallus_newGene_4775			0.63503	up
ENSGALG00000015180			0.633872	up
ENSGALG00000013603			0.936957	up
ENSGALG00000027476			-0.628602	down
ENSGALG00000033520			-0.58844	down
Gallus_gallus_newGene_273			-0.832503	down
Gallus_gallus_newGene_6518			-0.640072	down
ENSGALG00000012187			1.23443	up
Gallus_gallus_newGene_7686			-0.664865	down
ENSGALG00000034124			-0.637775	down
ENSGALG00000010005			0.59128	up
ENSGALG00000008559			0.615564	up
ENSGALG00000002655			0.897915	up
ENSGALG00000009626			0.726797	up
ENSGALG00000002142			0.649098	up
Gallus_gallus_newGene_823			-0.626637	down
ENSGALG00000031186			-0.732428	down
Gallus_gallus_newGene_8968			0.606834	up
ENSGALG00000030800			0.754348	up
ENSGALG00000039022			-0.595425	down
ENSGALG00000039245			0.676767	up
ENSGALG00000047662			-1.03138	down
Gallus_gallus_newGene_8792			0.794657	up
ENSGALG00000028155			0.609895	up
ENSGALG00000004345			0.654572	up
ENSGALG00000011376			-0.877058	down
Gallus_gallus_newGene_840			-0.709587	down
Gallus_gallus_newGene_8137			-0.779764	down
ENSGALG00000006323			0.887523	up
ENSGALG00000030918			-0.769584	down
ENSGALG00000041787			0.828391	up
Gallus_gallus_newGene_6070			-0.828736	down
ENSGALG00000047713			-0.653318	down
Gallus_gallus_newGene_5027			0.642725	up
ENSGALG00000029940			-0.977556	down
ENSGALG00000013244			-0.655824	down
ENSGALG00000011493			1.08293	up
ENSGALG00000025996			0.606198	up
ENSGALG00000008557			0.704036	up
ENSGALG00000053991			-0.630377	down
ENSGALG00000033920			-0.746947	down
ENSGALG00000002452			0.837446	up
ENSGALG00000014716			0.755245	up
ENSGALG00000014910			0.727595	up
Gallus_gallus_newGene_555			-0.834724	down
ENSGALG00000008193			0.607047	up
ENSGALG00000021685			-0.585823	down
Gallus_gallus_newGene_2683			-0.836822	down
ENSGALG00000036498			-0.754832	down
ENSGALG00000013197			0.707589	up
ENSGALG00000053478			-0.673657	down
ENSGALG00000010322			-0.600315	down
ENSGALG00000001684			0.767639	up
ENSGALG00000008088			0.618896	up
ENSGALG00000020342			-0.690919	down
ENSGALG00000016205			0.629313	up
ENSGALG00000000997			-0.669653	down
ENSGALG00000030031			0.600441	up
ENSGALG00000016144			0.863188	up
ENSGALG00000030877			-0.605686	down
ENSGALG00000006773			-0.655673	down
Gallus_gallus_newGene_8091			-0.58834	down
Gallus_gallus_newGene_4465			0.66797	up
ENSGALG00000027305			-0.728095	down
ENSGALG00000017091			1.33119	up
ENSGALG00000028341			0.630049	up
ENSGALG00000041909			-0.704828	down
ENSGALG00000038217			0.771783	up
ENSGALG00000008819			-0.598893	down
ENSGALG00000020742			-0.619129	down
ENSGALG00000046639			0.775698	up
Gallus_gallus_newGene_9294			-0.628554	down
ENSGALG00000032992			0.602806	up
ENSGALG00000006401			0.739644	up
Gallus_gallus_newGene_4621			-0.61605	down
ENSGALG00000037603			-0.675561	down
Gallus_gallus_newGene_40			-0.793432	down
ENSGALG00000029435			0.787242	up
ENSGALG00000003921			-0.627761	down
Gallus_gallus_newGene_513			-0.734505	down
ENSGALG00000048539			-0.728804	down
ENSGALG00000009725			0.630827	up
Gallus_gallus_newGene_6053			-0.806636	down
ENSGALG00000026098			-0.764062	down
Gallus_gallus_newGene_441			-0.927892	down
ENSGALG00000033320			-0.750448	down
ENSGALG00000001621			0.634887	up
ENSGALG00000019570			0.60774	up
ENSGALG00000001709			-0.642726	down
ENSGALG00000051392			-0.654535	down
ENSGALG00000002632			0.893729	up
ENSGALG00000033573			-0.651237	down
ENSGALG00000004386			-1.30479	down
ENSGALG00000037519			-0.617513	down
Gallus_gallus_newGene_3302			-0.808691	down
Gallus_gallus_newGene_7815			-0.585515	down
ENSGALG00000016817			0.592191	up
Gallus_gallus_newGene_1451			-0.897857	down
ENSGALG00000047328			0.908878	up
ENSGALG00000007944			0.700257	up
Gallus_gallus_newGene_874			-1.03374	down
Gallus_gallus_newGene_5458			1.29595	up
Gallus_gallus_newGene_2072			-1.18569	down
ENSGALG00000030303			-0.637617	down
ENSGALG00000027630			-0.700933	down
ENSGALG00000036807			0.653252	up
ENSGALG00000005933			-0.828274	down
ENSGALG00000048776			-0.640993	down
ENSGALG00000048178			-0.731488	down
Gallus_gallus_newGene_7225			-0.627081	down
ENSGALG00000050086			-0.872491	down
ENSGALG00000014801			0.707468	up
ENSGALG00000040957			0.68455	up
ENSGALG00000054562			-0.904118	down
ENSGALG00000009315			0.659814	up
ENSGALG00000036297			-0.789085	down
ENSGALG00000042647			-1.2018	down
ENSGALG00000014201			0.811696	up
Gallus_gallus_newGene_545			-0.944729	down
ENSGALG00000037256			-0.713083	down
ENSGALG00000034024			0.924076	up
ENSGALG00000005249			0.638754	up
ENSGALG00000015951			0.846243	up
ENSGALG00000008546			0.691139	up
ENSGALG00000012342			0.670099	up
ENSGALG00000053601			-0.594975	down
Gallus_gallus_newGene_5231			-0.642819	down
Gallus_gallus_newGene_5190			-0.601601	down
Gallus_gallus_newGene_3588			-0.729203	down
ENSGALG00000022557			-0.966143	down
ENSGALG00000029968			-0.641994	down
Gallus_gallus_newGene_5107			-0.648659	down
Gallus_gallus_newGene_7457			-0.611817	down
Gallus_gallus_newGene_2083			-0.724919	down
ENSGALG00000050069			-0.951915	down
Gallus_gallus_newGene_4032			0.639659	up
ENSGALG00000005347			-0.847781	down
Gallus_gallus_newGene_6587			-0.614014	down
ENSGALG00000038433			0.866816	up
ENSGALG00000011214			0.688401	up
ENSGALG00000041205			-0.617689	down
ENSGALG00000013941			0.662078	up
ENSGALG00000032440			0.778942	up
ENSGALG00000041644			0.757617	up
ENSGALG00000004261			0.739668	up
ENSGALG00000043909			1.09392	up
ENSGALG00000026661			1.10617	up
ENSGALG00000017462			0.624218	up
Gallus_gallus_newGene_4805			-1.09813	down
ENSGALG00000011013			-0.80221	down
ENSGALG00000006190			0.630964	up
ENSGALG00000016014			0.745581	up
ENSGALG00000013737			0.87664	up
Gallus_gallus_newGene_5080			-0.701645	down
Gallus_gallus_newGene_1268			-1.02498	down
ENSGALG00000047720			-1.0495	down
Gallus_gallus_newGene_2146			-0.696975	down
ENSGALG00000045676			-0.708653	down
Gallus_gallus_newGene_3178			-0.626644	down
ENSGALG00000047761			0.627344	up
ENSGALG00000000584			-0.752633	down
ENSGALG00000002900			-0.724219	down
ENSGALG00000001939			0.696674	up
Gallus_gallus_newGene_452			-0.877014	down
ENSGALG00000004046			-0.590054	down
ENSGALG00000011608			0.989768	up
ENSGALG00000047827			0.692623	up
ENSGALG00000002024			0.605898	up
ENSGALG00000053321			-0.699673	down
ENSGALG00000032366			0.689023	up
ENSGALG00000002066			0.589214	up
ENSGALG00000048865			-0.60776	down
ENSGALG00000011566			0.773205	up
Gallus_gallus_newGene_1142			-0.88864	down
ENSGALG00000000436			-0.644083	down
ENSGALG00000009545			-0.608744	down
ENSGALG00000030022			0.632561	up
ENSGALG00000041078			-1.09817	down
Gallus_gallus_newGene_5806			-0.675871	down
Gallus_gallus_newGene_2630			-0.856965	down
ENSGALG00000020626			-0.72908	down
ENSGALG00000014772			0.628574	up
ENSGALG00000049174			-0.998728	down
ENSGALG00000049208			-0.829017	down
ENSGALG00000049949			-0.712808	down
Gallus_gallus_newGene_5864			1.09036	up
Gallus_gallus_newGene_3724			-0.717595	down
ENSGALG00000031284			0.636765	up
Gallus_gallus_newGene_6930			-0.722756	down
Gallus_gallus_newGene_1154			-0.719327	down
ENSGALG00000005805			0.631611	up
Gallus_gallus_newGene_3227			-0.585265	down
ENSGALG00000016128			0.926582	up
ENSGALG00000005128			-0.602357	down
ENSGALG00000006038			0.961241	up
Gallus_gallus_newGene_1248			-0.710174	down
ENSGALG00000035599			-0.612701	down
ENSGALG00000012748			0.894181	up
Gallus_gallus_newGene_7003			-0.683846	down
ENSGALG00000050887			-0.683053	down
ENSGALG00000010098			-0.778992	down
ENSGALG00000005135			0.611727	up
ENSGALG00000043036			0.745108	up
ENSGALG00000003301			-1.01844	down
ENSGALG00000007178			0.604008	up
ENSGALG00000001387			0.647769	up
Gallus_gallus_newGene_202			-0.609147	down
ENSGALG00000003073			0.670848	up
ENSGALG00000039917			-0.635387	down
ENSGALG00000041337			0.6807	up
ENSGALG00000034806			1.15022	up
ENSGALG00000003987			-0.617432	down
ENSGALG00000030112			0.779331	up
ENSGALG00000031518			-1.0237	down
ENSGALG00000013715			0.829165	up
ENSGALG00000032087			1.06731	up
ENSGALG00000031244			0.738392	up
ENSGALG00000023670			0.624045	up
ENSGALG00000008603			0.9284	up
ENSGALG00000002893			0.738379	up
ENSGALG00000033867			-0.616731	down
ENSGALG00000020419			0.60133	up
Gallus_gallus_newGene_297			-0.766323	down
ENSGALG00000005332			0.84535	up
ENSGALG00000036754			1.07242	up
ENSGALG00000002511			-0.987004	down
ENSGALG00000002558			-0.622607	down
ENSGALG00000004234			-0.744816	down
ENSGALG00000011497			0.655985	up
Gallus_gallus_newGene_1032			-1.16689	down
Gallus_gallus_newGene_493			-0.674682	down
ENSGALG00000016325			1.27717	up
ENSGALG00000033245			-0.688752	down
Gallus_gallus_newGene_9355			-1.04272	down
ENSGALG00000010203			-0.589317	down
ENSGALG00000036128			0.599231	up
ENSGALG00000029811			0.725694	up
Gallus_gallus_newGene_8069			-0.871022	down
ENSGALG00000012362			-0.648991	down
ENSGALG00000011298			0.761107	up
Gallus_gallus_newGene_546			-0.654142	down
Gallus_gallus_newGene_8714			-0.669746	down
ENSGALG00000041564			0.635771	up
ENSGALG00000047448			-0.678516	down
ENSGALG00000017025			0.62411	up
ENSGALG00000041140			0.71192	up
ENSGALG00000028037			-0.732341	down
ENSGALG00000041845			-0.784153	down
ENSGALG00000055023			-1.1247	down
Gallus_gallus_newGene_1168			-0.841514	down
ENSGALG00000021443			-0.585277	down
ENSGALG00000037737			0.643002	up
ENSGALG00000002878			0.637365	up
ENSGALG00000004476			-1.21283	down
ENSGALG00000003533			-0.665388	down
Gallus_gallus_newGene_6630			-0.638529	down
ENSGALG00000040156			0.599173	up
ENSGALG00000000919			0.699428	up
ENSGALG00000005867			0.585891	up
ENSGALG00000014508			0.710859	up
ENSGALG00000010055			0.839157	up
ENSGALG00000001740			0.834259	up
Gallus_gallus_newGene_3045			-0.628824	down
ENSGALG00000048830			-0.654824	down
ENSGALG00000036616			-0.635189	down
Gallus_gallus_newGene_5696			-0.716747	down
ENSGALG00000014675			0.655541	up
ENSGALG00000023379			0.704692	up
ENSGALG00000052581			-0.784403	down
ENSGALG00000013232			-0.707099	down
ENSGALG00000052986			-0.708926	down
ENSGALG00000038939			-0.589692	down
ENSGALG00000033271			-0.620121	down
ENSGALG00000039336			-0.971349	down
Gallus_gallus_newGene_5698			-0.666421	down
ENSGALG00000031648			-0.650067	down
ENSGALG00000004710			0.59288	up
ENSGALG00000015016			1.16212	up
ENSGALG00000005979			0.602802	up
Gallus_gallus_newGene_8510			-0.725485	down
ENSGALG00000000573			-0.701377	down
ENSGALG00000015474			0.631192	up
Gallus_gallus_newGene_1346			-0.686862	down
Gallus_gallus_newGene_1054			-0.730058	down
Gallus_gallus_newGene_6235			-0.676202	down
Gallus_gallus_newGene_5859			2.07828	up
ENSGALG00000001718			0.989672	up
Gallus_gallus_newGene_6011			0.737923	up
ENSGALG00000010635			-0.604838	down
Gallus_gallus_newGene_5838			1.13494	up
ENSGALG00000015879			-0.788188	down
ENSGALG00000031503			0.793512	up
ENSGALG00000042297			-0.773306	down
ENSGALG00000008514			0.845527	up
ENSGALG00000049951			-0.656526	down
ENSGALG00000030706			-1.0229	down
Gallus_gallus_newGene_8005			-0.929632	down
Gallus_gallus_newGene_4501			-0.649167	down
ENSGALG00000009856			0.709244	up
Gallus_gallus_newGene_1270			-0.645397	down
Gallus_gallus_newGene_5823			2.28995	up
ENSGALG00000004033			0.641049	up
ENSGALG00000017199			0.780951	up
Gallus_gallus_newGene_2658			-0.667493	down
Gallus_gallus_newGene_8277			-0.773842	down
ENSGALG00000050753			-1.50416	down
ENSGALG00000027287			-0.619833	down
ENSGALG00000016419			0.810052	up
ENSGALG00000006460			-0.702431	down
ENSGALG00000034701			-0.853363	down
ENSGALG00000005504			-0.695459	down
ENSGALG00000013376			-0.707558	down
Gallus_gallus_newGene_4977			0.63888	up
Gallus_gallus_newGene_5839			0.913902	up
ENSGALG00000014490			-0.815912	down
ENSGALG00000049001			-0.82989	down
ENSGALG00000033002			-0.781269	down
ENSGALG00000004531			0.610758	up
ENSGALG00000038885			-0.768777	down
Gallus_gallus_newGene_5557			-0.79721	down
Gallus_gallus_newGene_8643			-0.734274	down
ENSGALG00000046649			-0.624717	down
Gallus_gallus_newGene_4922			-0.825679	down
ENSGALG00000053653			-0.891695	down
ENSGALG00000012847			-0.707801	down
Gallus_gallus_newGene_8413			-0.774923	down
Gallus_gallus_newGene_2190			-0.857637	down
Gallus_gallus_newGene_7024			-0.725879	down
Gallus_gallus_newGene_6871			-0.620223	down
ENSGALG00000040910			-0.608786	down
ENSGALG00000026891			0.934829	up
Gallus_gallus_newGene_4590			-0.796142	down
Gallus_gallus_newGene_5001			-0.718211	down
ENSGALG00000038396			0.735809	up
ENSGALG00000001856			0.724693	up
Gallus_gallus_newGene_6561			-1.00572	down
Gallus_gallus_newGene_2342			-0.601928	down
ENSGALG00000050392			-1.04942	down
ENSGALG00000051301			-1.08438	down
ENSGALG00000053217			-0.590543	down
ENSGALG00000031542			0.659492	up
ENSGALG00000008997			0.646387	up
ENSGALG00000006936			-0.723158	down
ENSGALG00000044344			-0.821524	down
ENSGALG00000015006			0.726364	up
ENSGALG00000012787			0.674723	up
ENSGALG00000030118			-0.673479	down
ENSGALG00000052371			-0.790282	down
ENSGALG00000029614			-0.586852	down
Gallus_gallus_newGene_2997			-0.637118	down
ENSGALG00000008274			0.642042	up
ENSGALG00000016795			0.607482	up
ENSGALG00000022758			-0.821087	down
ENSGALG00000033150			-0.647666	down
ENSGALG00000006779			-0.596254	down
Gallus_gallus_newGene_8688			-0.655526	down
ENSGALG00000052151			-0.636403	down
ENSGALG00000041577			0.64293	up
ENSGALG00000032400			-0.635255	down
Gallus_gallus_newGene_7007			-0.89682	down
Gallus_gallus_newGene_7128			-0.65716	down
ENSGALG00000003473			0.612989	up
ENSGALG00000012166			0.625471	up
ENSGALG00000005403			-0.652748	down
ENSGALG00000033226			0.59028	up
Gallus_gallus_newGene_7966			-0.597273	down
ENSGALG00000003396			0.5932	up
ENSGALG00000000318			-0.942203	down
ENSGALG00000053332			-0.706999	down
ENSGALG00000052251			-0.904426	down
ENSGALG00000037479			-1.52902	down
Gallus_gallus_newGene_2661			-0.850778	down
ENSGALG00000002581			-1.22002	down
ENSGALG00000021017			-0.630482	down
Gallus_gallus_newGene_7233			2.3015	up
ENSGALG00000015547			0.754263	up
ENSGALG00000026836			-0.707247	down
ENSGALG00000035818			-0.647094	down
ENSGALG00000005802			0.706577	up
ENSGALG00000044480			0.865857	up
Gallus_gallus_newGene_5831			0.794849	up
ENSGALG00000031693			0.592412	up
ENSGALG00000001862			-0.80419	down
ENSGALG00000017112			0.694878	up
ENSGALG00000008969			0.772302	up
ENSGALG00000009795			0.628016	up
Gallus_gallus_newGene_2333			-0.70689	down
ENSGALG00000008907			-0.774489	down
ENSGALG00000009898			0.65638	up
Gallus_gallus_newGene_7421			-0.67599	down
ENSGALG00000035946			-0.768922	down
ENSGALG00000011571			0.60618	up
ENSGALG00000027397			0.597405	up
Gallus_gallus_newGene_9214			-0.628872	down
ENSGALG00000035504			0.67124	up
ENSGALG00000005043			-0.773034	down
Gallus_gallus_newGene_6096			-0.635582	down
ENSGALG00000003322			0.760263	up
ENSGALG00000041403			0.635597	up
ENSGALG00000039190			-0.625996	down
ENSGALG00000000839			-0.675775	down
ENSGALG00000013177			0.665638	up
Gallus_gallus_newGene_8663			-0.614582	down
ENSGALG00000035850			-0.612883	down
ENSGALG00000015077			1.15007	up
Gallus_gallus_newGene_4562			-0.610619	down
ENSGALG00000032598			-1.05538	down
ENSGALG00000047031			-0.713847	down
ENSGALG00000023612			-0.789747	down
ENSGALG00000049499			-0.645532	down
ENSGALG00000042177			0.638657	up
ENSGALG00000006822			0.912935	up
Gallus_gallus_newGene_7609			-0.804818	down
ENSGALG00000053074			0.934763	up
Gallus_gallus_newGene_7432			0.637776	up
Gallus_gallus_newGene_8476			-0.709019	down
ENSGALG00000051595			0.803011	up
ENSGALG00000008861			-0.680243	down
Gallus_gallus_newGene_5827			1.83109	up
Gallus_gallus_newGene_8737			-0.946868	down
ENSGALG00000002550			-0.725015	down
ENSGALG00000040995			-0.624439	down
ENSGALG00000050734			-0.601964	down
ENSGALG00000027415			-0.815208	down
Gallus_gallus_newGene_4827			-0.610345	down
ENSGALG00000013886			-0.629265	down
Gallus_gallus_newGene_4218			-1.16299	down
ENSGALG00000016911			-0.746454	down
ENSGALG00000036925			0.919258	up
ENSGALG00000016058			0.755202	up
ENSGALG00000008836			0.617893	up
ENSGALG00000037029			-1.09492	down
ENSGALG00000023824			-0.586667	down
ENSGALG00000012395			0.657332	up
ENSGALG00000034502			-1.00978	down
ENSGALG00000014426			0.585589	up
ENSGALG00000032499			-0.712446	down
Gallus_gallus_newGene_4973			-0.855805	down
Gallus_gallus_newGene_7181			-0.670915	down
ENSGALG00000015112			0.752238	up
ENSGALG00000042784			0.763672	up
Gallus_gallus_newGene_5287			-0.751484	down
ENSGALG00000014846			0.59428	up
ENSGALG00000008589			0.610662	up
ENSGALG00000008518			-0.636674	down
ENSGALG00000013155			0.65891	up
ENSGALG00000009431			-0.772926	down
Gallus_gallus_newGene_5854			1.08322	up
ENSGALG00000001720			0.759091	up
Gallus_gallus_newGene_756			-0.655788	down
ENSGALG00000002726			0.640098	up
Gallus_gallus_newGene_5846			0.766208	up
ENSGALG00000011309			0.830732	up
Gallus_gallus_newGene_6688			-0.74368	down
ENSGALG00000033178			0.674523	up
Gallus_gallus_newGene_8143			-0.638222	down
ENSGALG00000039615			0.618799	up
ENSGALG00000051159			-0.608143	down
ENSGALG00000016406			0.761734	up
ENSGALG00000002246			0.613732	up
ENSGALG00000003860			0.781741	up
ENSGALG00000000693			-0.598451	down
ENSGALG00000001527			0.675767	up
ENSGALG00000045165			-0.638394	down
Gallus_gallus_newGene_5847			1.29597	up
ENSGALG00000008890			1.22822	up
ENSGALG00000009173			0.667974	up
ENSGALG00000044628			-0.595324	down
ENSGALG00000024272			1.16463	up
Gallus_gallus_newGene_4620			-0.935683	down
ENSGALG00000002169			0.597961	up
ENSGALG00000052583			0.647715	up
ENSGALG00000021340			-0.697495	down
ENSGALG00000009700			0.669481	up
Gallus_gallus_newGene_7034			-0.895029	down
ENSGALG00000048563			1.0949	up
ENSGALG00000020391			0.634137	up
ENSGALG00000049461			-0.631568	down
ENSGALG00000009556			0.6276	up
ENSGALG00000010535			0.739443	up
ENSGALG00000010049			1.09828	up
Gallus_gallus_newGene_5484			-0.975893	down
ENSGALG00000008953			0.644258	up
ENSGALG00000003636			-0.802595	down
Gallus_gallus_newGene_2434			-0.789921	down
Gallus_gallus_newGene_516			-0.72521	down
Gallus_gallus_newGene_3990			-0.778226	down
ENSGALG00000008291			-0.618594	down
ENSGALG00000049063			-0.598596	down
ENSGALG00000041555			-0.686516	down
ENSGALG00000030802			0.590869	up
ENSGALG00000014765			0.753712	up
Gallus_gallus_newGene_7889			-0.673535	down
ENSGALG00000049538			-0.603828	down
ENSGALG00000016662			1.02829	up
Gallus_gallus_newGene_831			-0.67404	down
Gallus_gallus_newGene_4471			-0.75075	down
Gallus_gallus_newGene_5209			-0.664497	down
ENSGALG00000054158			-0.784386	down
ENSGALG00000037714			-0.692714	down
ENSGALG00000038504			1.30481	up
ENSGALG00000053766			-0.592143	down
ENSGALG00000016480			0.654577	up
ENSGALG00000031243			-0.602305	down
Gallus_gallus_newGene_1901			0.661862	up
ENSGALG00000008621			1.19762	up
ENSGALG00000033303			-0.668501	down
ENSGALG00000037587			0.783789	up
Gallus_gallus_newGene_5580			-0.754358	down
ENSGALG00000016556			1.4949	up
ENSGALG00000000255			0.638365	up
Gallus_gallus_newGene_8432			0.691553	up
ENSGALG00000027462			-0.784752	down
Gallus_gallus_newGene_8751			0.9129	up
ENSGALG00000003733			1.18511	up
ENSGALG00000000836			-0.6841	down
ENSGALG00000007028			0.883584	up
Gallus_gallus_newGene_6863			-0.630839	down
ENSGALG00000004590			0.646012	up
ENSGALG00000001895			0.87592	up
ENSGALG00000034575			-0.688415	down
ENSGALG00000013803			0.774039	up
ENSGALG00000044780			-0.647488	down
ENSGALG00000039583			0.592004	up
ENSGALG00000009320			0.698478	up
Gallus_gallus_newGene_927			-0.709587	down
ENSGALG00000014903			0.662815	up
ENSGALG00000053073			-0.709572	down
ENSGALG00000052452			-0.668097	down
ENSGALG00000033338			0.763367	up
ENSGALG00000046180			-0.942395	down
ENSGALG00000039839			-0.793918	down
Gallus_gallus_newGene_3388			-0.730945	down
Gallus_gallus_newGene_2309			-0.609831	down
ENSGALG00000037618			0.795285	up
ENSGALG00000040371			-1.27049	down
ENSGALG00000036901			0.644651	up
ENSGALG00000008661			-0.8122	down
ENSGALG00000017153			0.653897	up
ENSGALG00000015040			0.605319	up
ENSGALG00000010870			-0.672513	down
Gallus_gallus_newGene_8788			-0.779699	down
ENSGALG00000040120			-0.914634	down
Gallus_gallus_newGene_2573			-0.59185	down
Gallus_gallus_newGene_5428			-0.649308	down
ENSGALG00000041459			-0.684766	down
ENSGALG00000046964			-0.617324	down
ENSGALG00000007171			0.59041	up
Gallus_gallus_newGene_5498			-0.678375	down
Gallus_gallus_newGene_3923			-0.648096	down
ENSGALG00000053641			-0.862144	down
Gallus_gallus_newGene_1096			-0.678235	down
ENSGALG00000003803			0.69193	up
ENSGALG00000010131			0.728312	up
ENSGALG00000013768			0.677589	up
ENSGALG00000011838			-1.01907	down
ENSGALG00000003500			0.598118	up
ENSGALG00000003747			0.780497	up
ENSGALG00000020754			-0.730559	down
ENSGALG00000036920			0.585974	up
ENSGALG00000035499			-0.589259	down
ENSGALG00000008206			-0.948004	down
Gallus_gallus_newGene_797			-0.754644	down
ENSGALG00000003550			0.982948	up
Gallus_gallus_newGene_5719			-0.687358	down
ENSGALG00000050539			-1.13673	down
ENSGALG00000047352			-0.654137	down
ENSGALG00000030673			0.913636	up
Gallus_gallus_newGene_380			-0.665568	down
ENSGALG00000015057			-0.708855	down
ENSGALG00000015388			0.689647	up
ENSGALG00000003175			-0.778962	down
ENSGALG00000003313			-0.858011	down
Gallus_gallus_newGene_1711			-0.705328	down
ENSGALG00000054821			0.873135	up
Gallus_gallus_newGene_4254			-0.826729	down
ENSGALG00000014892			0.680363	up
ENSGALG00000037642			-0.64452	down
Gallus_gallus_newGene_8674			-0.738218	down
Gallus_gallus_newGene_1622			-0.640958	down
ENSGALG00000002412			-0.597352	down
ENSGALG00000037811			0.668107	up
ENSGALG00000001697			0.646971	up

## Sheet: Table S4
Table S4. Result of GSEA.
Gene Set	Description		NESa		pvalueb		qvaluec
GO-based list
GO:0006412	translation		-2.32243		0.001681		0.199419
GO:0006364	rRNA processing		-1.97631		0.001799		0.199419
GO:0001525	angiogenesis		1.86979		0.002326		0.199419
GO:0043066	negative regulation of apoptotic process		1.52325		0.002695		0.199419
GO:0045944	positive regulation of transcription from RNA polymerase II promoter		1.37579		0.003155		0.199419
GO:0051052	regulation of DNA metabolic process		-1.91072		0.003752		0.199419
GO:0030148	sphingolipid biosynthetic process		1.93433		0.004107		0.199419
GO:0015914	phospholipid transport		1.86912		0.004132		0.199419
GO:0032760	positive regulation of tumor necrosis factor production		1.77901		0.004193		0.199419
GO:0002040	sprouting angiogenesis		1.97542		0.004202		0.199419
GO:0030707	ovarian follicle cell development		1.93046		0.004264		0.199419
GO:0042470	melanosome		0.691838		2.12315		0.002096
GO:0000281	mitotic cytokinesis		1.92057		0.004425		0.199419
GO:0045332	phospholipid translocation		1.81717		0.004435		0.199419
GO:0045766	positive regulation of angiogenesis		1.76689		0.00464		0.201516
GO:0016477	cell migration		1.48047		0.005362		0.21587
GO:0002181	cytoplasmic translation		-1.78891		0.009381		0.24866
GO:0006633	fatty acid biosynthetic process		-1.68114		0.009524		0.249213
GO:0048471	perinuclear region of cytoplasm		1.64626		0.00271		0.045851
GO:0005887	integral component of plasma membrane		1.64201		0.002747		0.045851
GO:0005615	extracellular space		1.65584		0.002857		0.045851
GO:0005794	Golgi apparatus		1.58467		0.003049		0.045851
GO:0005783	endoplasmic reticulum		1.42322		0.003067		0.045851
GO:0005811	lipid droplet		1.62396		0.008889		0.087412
GO:0005747	mitochondrial respiratory chain complex I		1.9262		0.001808		0.045851
GO:0003735	structural constituent of ribosome		-2.59161		0.001667		0.069726
GO:0001786	phosphatidylserine binding		2.28444		0.002237		0.069726
GO:0003779	actin binding		1.97954		0.002469		0.069726
GO:0016887	ATPase activity		1.69597		0.002481		0.069726
GO:0005096	GTPase activator activity		1.90928		0.002488		0.069726
GO:0061630	ubiquitin protein ligase activity		1.75677		0.002532		0.069726
GO:0005509	calcium ion binding		1.80388		0.002755		0.069726
GO:0042803	protein homodimerization activity		1.45886		0.002865		0.069726
GO:0001530	lipopolysaccharide binding		1.82026		0.004376		0.082944
GO:0008395	steroid hydroxylase activity		1.85249		0.004474		0.082944
GO:0035091	phosphatidylinositol binding		1.69405		0.004785		0.082944
GO:0005547	phosphatidylinositol-3,4,5-trisphosphate binding		1.82761		0.006772		0.091611
GO:0016757	transferase activity, transferring glycosyl groups		1.77169		0.006865		0.091611
GO:0008270	zinc ion binding		1.33425		0.009317		0.108408
GO:0019901	protein kinase binding		1.34142		0.016304		0.139711
GO:0097159	organic cyclic compound binding		-1.36435		0.020033		0.151102
GO:0004674	protein serine/threonine kinase activity		1.344		0.020408		0.151102
GO:1902936	phosphatidylinositol bisphosphate binding		1.61155		0.02407		0.161595
GO:0022857	transmembrane transporter activity		1.4765		0.024331		0.161595
GO:0003676	nucleic acid binding		-1.27269		0.026563		0.161595
KEGG-based list
ko00190	Oxidative phosphorylation		-1.79291		0.001678		0.046759
ko03010	Ribosome		-2.64607		0.001684		0.046759
ko03020	RNA polymerase		-1.85156		0.001887		0.046759
ko04512	ECM-receptor interaction		1.72529		0.002347		0.046759
ko04514	Cell adhesion molecules		1.60475		0.002364		0.046759
ko04810	Regulation of actin cytoskeleton		1.70102		0.002545		0.046759
ko04510	Focal adhesion		1.86538		0.002584		0.046759
ko04144	Endocytosis		1.77833		0.002755		0.046759
ko04270	Vascular smooth muscle contraction		1.63291		0.004566		0.049378
ko04142	Lysosome		1.60834		0.004819		0.049378
ko04530	Tight junction		1.56242		0.005063		0.049378
ko04010	MAPK signaling pathway		1.49432		0.005249		0.049378
ko00051	Fructose and mannose metabolism		-1.70282		0.005455		0.049378
ko00564	Glycerophospholipid metabolism		1.66246		0.009029		0.070013
ko04068	FoxO signaling pathway		1.5304		0.009281		0.070013
ko04218	Cellular senescence		1.43927		0.012658		0.088945
ko00590	Arachidonic acid metabolism		1.63321		0.0131		0.088945
ko04145	Phagosome		1.44757		0.016667		0.103577
ko04140	Autophagy - animal		1.4105		0.016949		0.103577
a NES Normalized Enrichment Score, the enrichment score after normalization.; b pvalue Indicates the significance of gene set enrichment.; c qvalue the p-value adjusted using the False Discovery Rate (FDR) method.
